# Supplementary material for: MicroRNAs as Biomarkers for Acute Atrial Remodeling in Marathon Runners (The miRathon Study – A Sub-Study of the Munich Marathon Study)
Source: PLoS One. 2016 Feb 9;11(2):e0148599. doi: 10.1371/journal.pone.0148599 (PMC4747606; doi:10.1371/journal.pone.0148599)
Supplement: S1 File — Fig A. MicroRNA plasma expression over time—Raw Data.Data shown as mean miRNA expression±SEM. V1 Baseline, V2 after 10 weeks training, V3 directly after the marathon, V4 24h post marathon. Fig B. Correlation between miRNA plasma expression and absorbance at 414 nm–Raw Data. Data shown as absorbance at 414 nm (left column) and miRNA expression (right columns). V1 Baseline, V2 after 10 weeks training, V3 directly after the marathon, V4 24h post marathon. Fig C. Echocardiographic parameters over time–Raw Data. Data shown as mean±SEM. LVEDD Left ventricular end diastolic diameter, PW posterior wall, LA left atrium, V1 Baseline, V2 after 10 weeks training, V3 directly after the marathon, V4 24h post marathon. Fig D. Correlation between miRNA plasma expression (V3) and LA diameter (V3).Data shown as miRNA expression (left column) and LA diameter (right column). Fig E. Correlation between miRNA plasma expression (V3) and LA diameter (V4). Data shown as miRNA expression (left column) and LA diameter (right column). Fig F. Correlation between miRNA plasma expression (V3) and CK plasma levels (V3). Data shown as miRNA expression (left column) and CK plasma levels (right columns). Fig G. Correlation between miRNA plasma expression (V3) and CK plasma levels (V3). Data shown as miRNA expression (left column) and CK-MB plasma levels (right column). Fig H. Correlation between miRNA plasma expression (V3) and CK plasma levels (V3). Data shown as miRNA expression (left column) and troponin plasma levels (right column). Fig I. Correlation between LVEDD (V3) and A wave velocity (V3). Data shown as LVEDD (left column) and peak A wave velocity (right column).LVEDD Left ventricular end diastolic diameter. (XLSX) [file pone.0148599.s001.xlsx]

## Sheet: Sheet1
	MicroRNAs as biomarkers for acute atrial remodeling in marathon runners (The miRathon study – a sub-study of the Munich Marathon Study)
	Supplemental S1 File
	Figure A. MicroRNA plasma expression over time						Figure B. Correlation between miRNA plasma expression and absorbance at 414 nm							Figure C. Echocardiographic parameters over time						Figure D. Correlation between miRNA plasma expression (V3) and LA diameter (V3)			Figure E. Correlation between miRNA plasma expression (V3) and LA diameter (V4)			Figure F. Correlation between miRNA plasma expression (V3) and CK plasma levels (V3)				Figure G. Correlation between miRNA plasma expression (V3) and CK-MB plasma levels (V3)			Figure H. Correlation between miRNA plasma expression (timepoint V3) and troponin plasma levels (timepoint V3)			Figure I. Correlation between LVEDD (V3) and A wave velocity (V3)
	miR-1		all runners	elite runners	non-elite runners		V1	miRNA plasma expression						LVEDD		all runners	elite runners	non-elite runners		elite runners			elite runners				CK levels			elite runners			non-elite runners			elite runners
	V1	Mean	9.87933	9.366	10.3927		absorbance (414nm)	miR-29b	miR-1	miR-26a	miR-133a	miR-30a		V1	Mean	50.3667	50.2	50.5333		miR-1 plasma expression	LA diameter		miR-1 plasma expression	LA diameter		miR-1 plasma expression	elite runners	non-elite runners		miR-1 plasma expression	CK-MB levels		miR-1 plasma expression	Troponin levels		LVEDD	Peak A wave velocity
		SEM	2.43587	3.88821	3.07014		0.231	57.5099	56.0017	5247.69	354.117	10385.8			SEM	0.627865	1.05198	0.722869		94.9879	32		94.9879	32		17.2414	316			17.2414	22		9.75853	0.02		24	66
	V2	Mean	8.00036	6.12667	10.1623		0.267	57.0568	29.0971	4824.87	155.774	9296.31		V2	Mean	49.6667	49.2	50.1333		12.7592	42		12.7592	50		151.862	791			151.862	36		17.3806	0		35	53
		SEM	2.25861	1.59911	4.53346		0.135	91.4971	16.5028	6432.17	87.7646	6451.71			SEM	0.798466	1.17595	1.10784		151.862	36		151.862	38		94.9879	658			94.9879	51		44.8847	0.04		32	99
	V3	Mean	33.8897	39.8173	27.5386		0.384	17.0772	1.09017	487.08	10.7161	2225.83		V3	Mean	30.1034	29.5333	30.7143		17.9191	42		17.2414	42		12.7592	364			12.7592	0		8.47524	0		28	82
		SEM	7.74471	11.6777	10.2107		0.172	34.3371	2.01411	1628.17	19.1621	3328.34			SEM	0.620553	0.930267	0.814893		22.1545	34		17.9191	47		29.3825	691			29.3825	25		154.274	0.04		31	66
	V4	Mean	9.06667	8.324	9.80933		0.238	36.633	0.778701	1240.38	10.8415	3200.82		V4	Mean	48.39	49.6	47.18		14.4617	37		10.235	40		26.9209	420			26.9209	28		24.6117	0.02		33	67
		SEM	1.16055	1.76292	1.54702		0.23	20.7415	3.09155	1747.9	20.0947	1720.23			SEM	1.71046	1.36207	3.17115		29.3825	39		22.1545	41		22.1545	477			22.1545	30		13.4682	0.02		34	81
							0.123	8.68604	1.64578	224.935	8.97099	837.311								97.8865	28		14.4617	40		14.4617	433			14.4617	34		14.0209	0.02		25	80
	miR-26a		all runners	elite runners	non-elite runners		0.211	24.8601	4.65579	2247.86	40.1876	1574.76		PW thickness		all runners	elite runners	non-elite runners		3.15153	46		29.3825	39		86.5817	847			86.5817	39		15.4345	0.02		25	44
	V1	Mean	2204.59	2125.81	2283.36		0.303	73.9619	39.6309	2590.41	167.245	3321.93		V1	Mean	11.0667	11.5333	10.6		7.18247	38		97.8865	31		3.15153	578			3.15153	27		30.5636	0.02		25	75
		SEM	298.86	481.392	370.68		0.175	33.2488	3.08547	1282.17	27.0358	2547.3			SEM	0.345524	0.336178	0.59201		4.55001	39		3.15153	50		17.9191	284			17.9191	22		31.6058	0		31	58
	V2	Mean	2005.04	1774.75	2270.75		0.079	34.6447	2.12613	1537.87	8.21675	1959.32		V2	Mean	12.0667	12.5333	11.6		86.5817	38		7.18247	38		97.8865	1112			97.8865	56		7.39203	0		32	70
		SEM	284.406	219.331	562.359		0.162	19.7667	3.46655	1202.92	10.4735	1968.51			SEM	0.331951	0.445792	0.476095		26.9209	35		4.55001	40		10.235	354			7.18247	21		8.64912	0		31	72
	V3	Mean	2023.78	2150.04	1888.52									V3	Mean	17.6897	17.8	17.5714					86.5817	35		4.55001	286						5.02923	0		27	79
		SEM	188.956	232.012	307.35		V2	miRNA plasma expression							SEM	0.354782	0.470056	0.551863		elite runners			26.9209	39		7.18247	263			elite runners
	V4	Mean	1404.44	1430.13	1378.76		absorbance (414nm)	miR-29b	miR-1	miR-26a	miR-133a	miR-30a		V4	Mean	12.6333	13.2667	12		miR-26a plasma expression	LA diameter					9.75853		267		miR-26a plasma expression	CK-MB levels		non-elite runners			non-elite runners
		SEM	133.92	188.024	197.111		0.235	7.87071	11.2986	609.222	68.766	2120.07			SEM	0.40253	0.564562	0.543358		3569.44	32		elite runners			17.3806		330		1304.73	22		miR-26a plasma expression	Troponin levels		LVEDD	Peak A wave velocity
							0.437	15.5288	10.8165	1816.4	60.907	3434.58								3242.18	42		miR-26a plasma expression	LA diameter		44.8847		758		2833.1	36		1481.26	0.02		29	62
	miR-29b		all runners	elite runners	non-elite runners		0.154	29.3459	3.11989	1519.85	27.5088	1866.67		LA diameter		all runners	elite runners	non-elite runners		2833.1	36		3569.44	32		8.47524		311		3569.44	51		1953.38	0		28	74
	V1	Mean	36.0907	34.2347	38.0793		0.561	10.3213	1.42563	1300.06	15.0096	3755.53		V1	Mean	38.9333	38.9333	38.9333		1677.7	42		3242.18	50		154.274		1055		3242.18	0		1188.21	0.04		39	64
		SEM	3.86826	5.91106	5.08484		0.177	7.45278	0.465395	757.676	10.4773	1355.66			SEM	0.796448	1.25534	1.0257		2707.6	34		2833.1	38		24.6117		1352		1485.77	25		1442.52	0		31	79
	V2	Mean	31.8786	30.6613	33.2831		0.264	22.2881	0.59506	847.325	9.60529	2366.56		V2	Mean	38.1	38.1333	38.0667		1441.22	37		1304.73	42		13.4682		1287		2518.25	28		2999.93	0.04		30	66
		SEM	4.42508	6.14729	6.61191		0.217	19.1216	2.27634	2087.61	42.3383	2681.67			SEM	0.807081	1.27566	1.03495		1485.77	39		1677.7	47		14.0209		173		2707.6	30		1752.72	0.02		29	85
	V3	Mean	27.4471	27.4621	27.4321		0.194	52.0239	10.0829	2274.34	48.1781	4010.67		V3	Mean	37.1071	37.3846	36.8667		1044.89	28		3393.67	40		15.4345		434		1441.22	34		828.384	0.02		28	88
		SEM	2.9157	3.8943	4.48859		0.342	10.7733	3.02712	1151.93	28.2687	1567.03			SEM	0.95305	1.2887	1.42383		1429.24	46		2707.6	41		30.5636		572		2886.34	39		1581.77	0.02		29	68
	V4	Mean	24.1103	23.5664	24.618		0.403	22.2208	12.351	1435.85	62.2872	2803.15		V4	Mean	40	40.1333	39.8667		1027.48	38		1441.22	40		31.6058		217		1429.24	27		1178.22	0.02		32	77
		SEM	2.27647	3.0378	3.46444		0.207	28.2937	2.85053	1117.82	18.5776	2587.73			SEM	0.799425	1.43715	0.761369		1688.93	39		1485.77	39		7.39203		183		1677.7	22		1184.37	0.02		30	98
							0.19	69.3767	4.70991	2465.6	52.7948	6925.57								2886.34	38		1044.89	31		8.64912		370		1044.89	56		1806.3	0		35	104
	miR-30a		all runners	elite runners	non-elite runners		0.292	34.0767	5.15101	2771.9	21.5548	4106.24		Peak A wave velocity		all runners	elite runners	non-elite runners		2518.25	35		1429.24	50		5.02923		181		1027.48	21		3666.9	0		31	55
	V1	Mean	3440.37	3718.33	3162.41									V1	Mean	47.3667	46.3333	48.4					1027.48	38									636.48	0		28	60
		SEM	437.686	736.342	490.313		V3	miRNA plasma expression							SEM	1.86281	2.59242	2.73913		elite runners			1688.93	40			CK levels			elite runners			4738.78	0		31	71
	V2	Mean	3526.62	3429.96	3638.16		absorbance (414nm)	miR-29b	miR-1	miR-26a	miR-133a	miR-30a		V2	Mean	52.7667	54.6667	50.8667		miR-29b plasma expression	LA diameter		2886.34	35		miR-26a plasma expression	elite runners	non-elite runners		miR-29b plasma expression	CK-MB levels
		SEM	372.188	397.868	675.485		0.174	11.5727	17.2414	1304.73	132.482	6691.41			SEM	2.1462	3.13303	2.95823		27.515	32		2518.25	39		1304.73	316			11.573	22		non-elite runners
	V3	Mean	9791.7	11847.7	7588.84		0.347	12.38	151.862	2833.1	2538.44	31581.2		V3	Mean	72.6897	70.8571	74.4		41.097	42					2833.1	791			12.38	36		miR-29b plasma expression	Troponin levels
		SEM	1069.53	1802.72	795.013		0.211	27.5151	94.9879	3569.44	1358.1	16376.7			SEM	2.56977	3.67327	3.66164		12.38	36		elite runners			3569.44	658			27.515	51		11.455	0.02
	V4	Mean	4166.3	3886.67	4445.92		0.466		29.3825	1485.77	129.764	2783.7		V4	Mean	52.3	50	54.6		22.936	42		miR-29b plasma expression	LA diameter		3242.18	364			41.097	0		22.383	0
		SEM	493.248	621.215	781.571		0.254	17.9774	14.4616	1441.22	325.87	14918.1			SEM	2.30549	2.69214	3.74395		40.254	34		27.515	32		1485.77	691			26.025	28		13.098	0.04
							0.346	30.6151	3.15153	1429.24	90.0651	11140.8								17.977	37		41.097	50		2518.25	420			40.254	30		13.629	0
	miR-133a		all runners	elite runners	non-elite runners		0.402	12.9912	4.55001	1688.93	73.1013	6708.99		E/E' ratio		all runners	elite runners	non-elite runners		24.725	28		12.38	38		2707.6	477			17.977	34		49.047	0.04
	V1	Mean	64.1283	55.6533	72.6033		0.249	24.023	7.18247	1027.49	67.2959	4377.22		V1	Mean	7.77	7.81333	7.72667		30.615	46		11.573	42		1441.22	433			67.14	39		15.625	0.02
		SEM	14.8186	23.7146	18.3599		0.232	11.4549	9.75853	1481.25	115.809	10698.2			SEM	0.206512	0.256509	0.33259		24.023	38		22.936	47		2886.34	847			30.615	27		17.5	0.02
	V2	Mean	69.9721	42.2767	101.928		0.419	22.383	17.3806	1953.38	175.78	8014.96		V2	Mean	8.36333	8.68	8.04667		12.991	39		25.22	40		1429.24	578			22.936	22		22.603	0.02
		SEM	29.7841	8.15099	63.645		0.229	13.6291	8.47524	1442.52	76.6587	6955.64			SEM	0.291586	0.429529	0.391683		67.14	38		40.254	41		1677.7	284			24.725	56		19.846	0.02
	V3	Mean	505.139	732.87	261.141		0.166	38.8424	7.39203	3666.9	26.5239	6435.66		V3	Mean	7.84333	7.74667	7.94		26.025	35		17.977	40		1044.89	1112			24.023	21		33.832	0.02
		SEM	146.691	265.017	78.1783		0.321	62.3634	5.02923	4738.78	59.4554	7044.94			SEM	0.53489	0.381584	1.019					24.725	31		3393.67	354						51.567	0
	V4	Mean	132.345	113.777	150.913									V4	Mean	8.84333	8.99333	8.69333		elite runners			30.615	50		1688.93	286			elite runners			38.842	0
		SEM	20.0146	28.2948	28.4556		V4	miRNA plasma expression							SEM	0.278777	0.324619	0.461928		miR-30a plasma expression	LA diameter		24.023	38		1027.48	263			miR-30a plasma expression	CK-MB levels		12.261	0
							absorbance (414nm)	miR-29b	miR-1	miR-26a	miR-133a	miR-30a								1866.67	32		12.991	40		1481.26		267		6691.41	22		62.363	0
							0.17	9.83774	14.4946	1164.7	170.279	2859.78								2700.1	42		67.14	35		1953.38		330		31581.2	36
							0.181	34.6333	22.8921	1780.52	126.11	11252.5								3434.59	36		26.025	39		1188.21		758		16376.7	51		non-elite runners
							0.031	50.067	20.118	3043	483.724	6555.29								5439.84	42					1442.52		311		12447.5	0		miR-30a plasma expression	Troponin levels
							0.271	15.9021	2.44026	807.34	32.9029	2182.18								6280.62	34		elite runners			2999.93		1055		2783.7	25		10698.2	0.02
							0.148	18.3885	4.36083	745.127	115.234	2677.58								1355.66	37		miR-30a plasma expression	LA diameter		1752.72		1352		16373	28		8014.96	0
							0.185	33.3116	1.38774	2405.39	50.207	5044.45								3755.53	39		1866.67	32		828.384		1287		12438	30		7033.85	0.04
							0.168	10.944	2.63574	1130.51	30.1155	2241.18								2764.05	28		2700.1	50		1581.77		173		14918	34		6955.64	0
							0.199		12.7845	1211.96	59.9052	2326.74								2366.56	46		3434.59	38		1178.22		434		15319	39		15786.6	0.04
							0.188	11.0375	6.71721	739.827	92.9236	1426.67								4010.67	38		2120.07	42		1184.37		572		11140.8	27		6437.89	0.02
							0.238	40.3851	27.2194	2290.68	210.087	10073.3								2681.67	39		5439.84	47		1806.3		217		6486.2	22		4528.36	0.02
							0.197	28.9593	6.20047	940.268	81.9529	4613.64								6476.98	38		3096.26	40		3666.9		183		11285.2	56		7471.94	0.02
							0.116	51.1243	6.32875	1869.33	42.6617	7289.29								3100.17	35		6280.62	41		636.48		370		4377.22	21		5266.55	0.02
							0.183	18.6331	5.46346	865.34	28.8396	2750.48											1355.66	40		4738.78		181					7433.57	0.02
																				elite runners			3755.53	39						elite runners			9520.54	0
																				miR-133a plasma expression	LA diameter		2764.05	31			CK levels			miR-133a plasma expression	CK-MB levels		6435.66	0
																				1358.1	32		2366.56	50		miR-29b plasma expression	elite runners	non-elite runners		132.482	22		3615.03	0
																				236.685	42		4010.67	38		11.573	316			2538.44	36		7044.94	0
																				2538.44	36		2681.67	40		12.38	791			1358.1	51
																				116.001	42		6476.98	35		27.515	658			236.685	0		non-elite runners
																				297.898	34		3100.17	39		41.097	364			129.764	25		miR-133a plasma expression	Troponin levels
																				325.87	37					26.025	420			360.542	28		115.809	0.02
																				129.764	39		elite runners			40.254	477			297.898	30		175.78	0
																				3292.6	28		miR-133a plasma expression	LA diameter		17.977	433			325.87	34		671.075	0.04
																				90.0651	46		1358.1	32		67.14	847			1787.35	39		76.6587	0
																				67.2959	38		236.685	50		30.615	578			90.0651	27		1080.02	0.04
																				73.1013	39		2538.44	38		22.936	284			116.001	22		246.385	0.02
																				1787.35	38		132.482	42		24.725	1112			3292.6	56		304.938	0.02
																				360.542	35		116.001	47		25.22	354			67.2959	21		87.285	0.02
																							186.846	40		12.991	286						70.862	0.02
																							297.898	41		24.023	263						407.941	0.02
																							325.87	40		11.455		267					228.21	0
																							129.764	39		22.383		330					26.5239	0
																							3292.6	31		13.098		758					105.025	0
																							90.0651	50		13.629		311					59.4554	0
																							67.2959	38		49.047		1055
																							73.1013	40		15.625		1352
																							1787.35	35		17.5		1287
																							360.542	39		22.603		173
																										19.846		434
																										33.832		572
																										51.567		217
																										38.842		183
																										12.261		370
																										62.363		181
																											CK levels
																										miR-30a plasma expression	elite runners	non-elite runners
																										6691.41	316
																										31581.2	791
																										16376.7	658
																										12447.5	364
																										2783.7	691
																										16373	420
																										12438	477
																										14918	433
																										15319	847
																										11140.8	578
																										6486.2	284
																										11285.2	1112
																										8788.72	354
																										6708.99	286
																										4377.22	263
																										10698.2		267
																										8014.96		330
																										7033.85		758
																										6955.64		311
																										15786.6		1055
																										6437.89		1352
																										4528.36		1287
																										7471.94		173
																										5266.55		434
																										7433.57		572
																										9520.54		217
																										6435.66		183
																										3615.03		370
																										7044.94		181
																											CK levels
																										miR-133a plasma expression	elite runners	non-elite runners
																										132.482	316
																										2538.44	791
																										1358.1	658
																										236.685	364
																										129.764	691
																										360.542	420
																										297.898	477
																										325.87	433
																										1787.35	847
																										90.0651	578
																										116.001	284
																										3292.6	1112
																										186.846	354
																										73.1013	286
																										67.2959	263
																										115.809		267
																										175.78		330
																										671.075		758
																										76.6587		311
																										1080.02		1055
																										246.385		1352
																										304.938		1287
																										87.285		173
																										70.862		434
																										407.941		572
																										228.21		217
																										26.5239		183
																										105.025		370
																										59.4554		181
